# Supplementary material for: Investigating the causal effect of socioeconomic status on quality of care under a universal health insurance system - a marginal structural model approach
Source: BMC Health Serv Res. 2019 Dec 23;19:987. doi: 10.1186/s12913-019-4793-7 (PMC6929314; doi:10.1186/s12913-019-4793-7)
Supplement: Supplementary file 2 — Additional file 2. Comparison of Absolute Standardized Mean Differences before and after applying IPTW. [file 12913_2019_4793_MOESM2_ESM.xlsx]

## Sheet: NEW T1
		Baseline							Wave 1							Wave 2							Wave 3							Wave 4							Wave 5
		Before weighting			After weighting				Before weighting			After weighting				Before weighting			After weighting				Before weighting			After weighting				Before weighting			After weighting				Before weighting			After weighting
		Low income	High income		Low income	High income	SMD		Low income	High income		Low income	High income	SMD		Low income	High income		Low income	High income	SMD		Low income	High income		Low income	High income	SMD		Low income	High income		Low income	High income	SMD		Low income	High income		Low income	High income	SMD
N		694162	2150172						711684	2132650						711590	2132744						690034	2063190						661473	1983195						633181	1905065
Place of residence	Urban	410,251 (59.1%)	1,257,923 (58.5%)		442,585 (57.9%)	2,595,403 (56.0%)	0.17		429,044 (60.3%)	1,274,360 (59.8%)		451,512 (61.1%)	2,635,850 (56.6%)	0.23		435,359 (61.2%)	1,280,870 (60.1%)		567,760 (63.4%)	6,080,857 (52.9%)	0.32		429,769 (62.3%)	1,256,949 (60.9%)		782,838 (65.0%)	14,661,686 (49.6%)	0.4		407,621 (61.6%)	1,192,881 (60.1%)		1,184,945 (63.8%)	22,005,598 (52.5%)	0.3		388,749 (61.4%)	1,141,552 (59.9%)		1,664,675 (63.0%)	23,673,704 (54.1%)	0.28
	Suburban	239,649 (34.5%)	672,101 (31.3%)		268,530 (35.1%)	1,482,090 (32.0%)			234,431 (32.9%)	632,389 (29.7%)		236,264 (32.0%)	1,354,900 (29.1%)			227,213 (31.9%)	630,682 (29.6%)		265,345 (29.6%)	3,437,884 (29.9%)			213,573 (31.0%)	598,487 (29.0%)		331,783 (27.6%)	9,085,680 (30.7%)			209,417 (31.7%)	592,433 (29.9%)		524,111 (28.2%)	12,466,442 (29.7%)			201,148 (31.8%)	576,237 (30.2%)		766,151 (29.0%)	12,833,349 (29.3%)
	Rural	44,262 (6.4%)	220,148 (10.2%)		53,986 (7.1%)	557,678 (12.0%)			48,209 (6.8%)	225,901 (10.6%)		51,477 (7.0%)	670,268 (14.4%)			49,018 (6.9%)	221,192 (10.4%)		62,894 (7.0%)	1,967,366 (17.1%)			46,692 (6.8%)	207,754 (10.1%)		89,152 (7.4%)	5,802,946 (19.6%)			44,435 (6.7%)	197,881 (10.0%)		148,177 (8.0%)	7,443,249 (17.8%)			43,284 (6.8%)	187,276 (9.8%)		212,470 (8.0%)	7,245,964 (16.6%)
Occupation category	0	148,891 (21.4%)	408,848 (19.0%)		145,410 (19.0%)	760,740 (16.4%)	1.53		150,682 (21.2%)	385,223 (18.1%)		160,286 (21.7%)	523,616 (11.2%)	1.82		146,102 (20.5%)	357,037 (16.7%)		184,384 (20.6%)	628,209 (5.5%)	1.75		143,267 (20.8%)	351,295 (17.0%)		270,089 (22.4%)	959,529 (3.2%)	1.92		141,949 (21.5%)	344,832 (17.4%)		479,554 (25.8%)	1,663,211 (4.0%)	1.82		146,710 (23.2%)	394,423 (20.7%)		942,795 (35.7%)	3,553,644 (8.1%)	1.85
	1	260,675 (37.6%)	844,689 (39.3%)		293,013 (38.3%)	1,536,791 (33.2%)			212,327 (29.8%)	853,357 (40.0%)		211,798 (28.7%)	973,900 (20.9%)			181,885 (25.6%)	887,469 (41.6%)		261,721 (29.2%)	1,639,044 (14.3%)			159,376 (23.1%)	846,449 (41.0%)		348,561 (29.0%)	2,585,871 (8.8%)			154,881 (23.4%)	803,378 (40.5%)		550,693 (29.7%)	3,840,538 (9.2%)			135,848 (21.5%)	763,839 (40.1%)		775,329 (29.3%)	5,543,280 (12.7%)
	2	101 (0.0%)	456,637 (21.2%)		80 (0.0%)	1,032,528 (22.3%)			10,839 (1.5%)	446,917 (21.0%)		42,827 (5.8%)	1,484,203 (31.8%)			19,462 (2.7%)	445,932 (20.9%)		116,350 (13.0%)	3,917,535 (34.1%)			20,309 (2.9%)	446,322 (21.6%)		192,051 (16.0%)	10,794,746 (36.5%)			15,196 (2.3%)	445,780 (22.5%)		302,392 (16.3%)	18,164,264 (43.3%)			10,742 (1.7%)	389,919 (20.5%)		257,100 (9.7%)	17,307,461 (39.6%)
	3	0 (0.0%)	420,587 (19.6%)		0 (0.0%)	1,067,934 (23.0%)			3,201 (0.4%)	435,063 (20.4%)		21,472 (2.9%)	1,677,597 (36.0%)			4,097 (0.6%)	433,736 (20.3%)		44,832 (5.0%)	5,299,471 (46.1%)			3,769 (0.5%)	412,798 (20.0%)		74,411 (6.2%)	15,207,991 (51.5%)			3,676 (0.6%)	384,836 (19.4%)		111,133 (6.0%)	18,244,723 (43.5%)			3,134 (0.5%)	354,372 (18.6%)		125,590 (4.8%)	17,346,206 (39.6%)
	5	10,542 (1.5%)	884 (0.0%)		12,407 (1.6%)	14,708 (0.3%)			14,072 (2.0%)	643 (0.0%)		12,632 (1.7%)	216 (0.0%)			17,015 (2.4%)	626 (0.0%)		16,342 (1.8%)	292 (0.0%)			18,369 (2.7%)	155 (0.0%)		24,300 (2.0%)	126 (0.0%)			23,255 (3.5%)	22 (0.0%)		59,025 (3.2%)	19 (0.0%)			25,266 (4.0%)	8 (0.0%)		82,580 (3.1%)	3 (0.0%)
	6	273,953 (39.5%)	18,527 (0.9%)		314,191 (41.1%)	222,470 (4.8%)			320,563 (45.0%)	11,447 (0.5%)		290,238 (39.3%)	1,487 (0.0%)			343,029 (48.2%)	7,944 (0.4%)		272,371 (30.4%)	1,557 (0.0%)			344,944 (50.0%)	6,171 (0.3%)		294,361 (24.5%)	2,049 (0.0%)			322,516 (48.8%)	4,347 (0.2%)		354,435 (19.1%)	2,535 (0.0%)			311,481 (49.2%)	2,504 (0.1%)		459,901 (17.4%)	2,423 (0.0%)
Elixhauser index	0	559,719 (80.6%)	1,755,767 (81.7%)		620,750 (81.1%)	3,679,835 (79.4%)	0.05		547,246 (76.9%)	1,675,097 (78.5%)		571,778 (77.4%)	3,538,648 (75.9%)	0.15		501,825 (70.5%)	1,577,535 (74.0%)		648,417 (72.4%)	7,636,365 (66.5%)	0.13		484,908 (70.3%)	1,533,179 (74.3%)		851,509 (70.7%)	18,565,418 (62.8%)	0.17		436,629 (66.0%)	1,405,986 (70.9%)		1,217,320 (65.5%)	26,565,426 (63.4%)	0.15		406,967 (64.3%)	1,333,529 (70.0%)		1,663,240 (62.9%)	27,844,928 (63.6%)	0.02
	1-3	129,514 (18.7%)	383,916 (17.9%)		139,189 (18.2%)	926,562 (20.0%)			160,105 (22.5%)	450,250 (21.1%)		163,258 (22.1%)	1,103,980 (23.7%)			204,453 (28.7%)	546,943 (25.6%)		241,634 (27.0%)	3,781,997 (32.9%)			201,450 (29.2%)	524,644 (25.4%)		345,556 (28.7%)	10,850,978 (36.7%)			221,470 (33.5%)	572,353 (28.9%)		629,839 (33.9%)	15,210,726 (36.3%)			223,665 (35.3%)	567,905 (29.8%)		968,663 (36.6%)	15,796,265 (36.1%)
	>=4	4,929 (0.7%)	10,489 (0.5%)		5,162 (0.7%)	28,774 (0.6%)			4,333 (0.6%)	7,303 (0.3%)		4,217 (0.6%)	18,391 (0.4%)			5,312 (0.7%)	8,266 (0.4%)		5,948 (0.7%)	67,744 (0.6%)			3,676 (0.5%)	5,367 (0.3%)		6,707 (0.6%)	133,915 (0.5%)			3,374 (0.5%)	4,856 (0.2%)		10,073 (0.5%)	139,138 (0.3%)			2,549 (0.4%)	3,631 (0.2%)		11,393 (0.4%)	111,823 (0.3%)
Outpatient visits		11.30 (11.27-11.33)	11.52 (11.50-11.53)		11.153 (11.122-11.184)	11.914 (11.897-11.930)	-0.05		11.41 (11.38-11.43)	11.36 (11.35-11.38)		11.301 (11.272-11.330)	12.006 (11.990-12.022)	-0.05		12.24 (12.21-12.27)	11.63 (11.61-11.64)		11.889 (11.861-11.918)	13.347 (13.330-13.364)	-0.06		12.06 (12.03-12.09)	11.53 (11.51-11.54)		11.863 (11.834-11.891)	14.126 (14.109-14.143)	-0.06		12.30 (12.27-12.33)	11.59 (11.57-11.60)		12.309 (12.281-12.337)	13.210 (13.194-13.226)	-0.02		12.43 (12.41-12.46)	11.61 (11.60-11.62)		12.610 (12.582-12.638)	12.888 (12.872-12.903)	-0.01
Inpatient stays		0.113 (0.112-0.114)	0.095 (0.094-0.095)		0.111 (0.110-0.112)	0.102 (0.101-0.102)	0.02		0.120 (0.119-0.121)	0.096 (0.096-0.097)		0.118 (0.117-0.119)	0.106 (0.106-0.107)	0.03		0.137 (0.136-0.138)	0.104 (0.104-0.105)		0.133 (0.132-0.133)	0.126 (0.125-0.126)	0.01		0.130 (0.129-0.130)	0.101 (0.101-0.101)		0.140 (0.139-0.141)	0.130 (0.129-0.130)	0.01		0.126 (0.125-0.127)	0.099 (0.098-0.099)		0.136 (0.135-0.136)	0.114 (0.114-0.114)	0.03		0.121 (0.121-0.122)	0.097 (0.096-0.097)		0.127 (0.126-0.127)	0.109 (0.109-0.109)	0.02
Physician density of residence*		1.573 (1.569-1.577)	1.712 (1.709-1.714)		1.542 (1.538-1.546)	1.665 (1.662-1.667)	-0.05		1.655 (1.651-1.659)	1.809 (1.806-1.812)		1.694 (1.690-1.698)	1.812 (1.809-1.814)	-0.05		1.728 (1.725-1.732)	1.835 (1.832-1.837)		1.831 (1.827-1.834)	1.803 (1.801-1.806)	0.01		1.820 (1.817-1.824)	1.894 (1.891-1.896)		2.008 (2.004-2.011)	1.774 (1.772-1.776)	0.05		1.901 (1.897-1.904)	1.955 (1.952-1.957)		2.122 (2.118-2.126)	1.827 (1.824-1.829)	0.05		1.976 (1.972-1.980)	2.018 (2.015-2.020)		2.203 (2.199-2.207)	1.952 (1.950-1.955)	0.04
* per 1,000 persons
